# Supplementary material for: Breeding SCN-resistant soybean lines with improved oil and protein contents
Source: Front Plant Sci. 2025 Mar 6;16:1539409. doi: 10.3389/fpls.2025.1539409 (PMC11922712; doi:10.3389/fpls.2025.1539409)
Supplement: Supplementary Table 1 — Marker haplotypes at SCN-resistant loci rhg1 and Rhg4 in selected single plants. Numbers with * denote the lines are selected for further SCN bioassay. [file Table1.xlsx]

## Sheet: Supple Table 1. Genotypes all
Supplemental Table 1. Marker haplotypes at SCN loci rhg1 and Rhg4 in selected single plants
Number	Name	Markers					Markers
		GSM381	GSM383	GSM191	Number	Name	GSM381	GSM383	GSM191
1*	QingF7-55	G	G	G	1	HHF7-1-1	T	C	C
2	QingF7-56	G	G	C	2	HHF7-1-2	T	C	C
3*	QingF7-57	G	G	G	3	HHF7-1-3	T	C	C
4	QingF7-58	G	G	C	4	HHF7-1-4	T	C	C
5	QingF7-59	G	G	C	5	HHF7-1-5	T	C	C
6*	QingF7-60	G	G	G	6	HHF7-1-6	T	C	C
7*	QingF7-61	G	G	G	7	HHF7-1-7	T	C	C
8	QingF7-62	G	G	C	8	HHF7-1-8	T	C	?
9	QingF7-63	G	G	C	9	HHF7-1-9	T	C	C
10	QingF7-64	G	G	C	10	HHF7-1-10	T	C	C
11	QingF7-65	T	C	C	11*	HHF7-2-1	G	G	?
12	QingF7-66	T	C	C	12*	HHF7-2-2	G	G	G
13*	QingF7-67	G	G	G	13*	HHF7-2-3	G	G	G
14*	QingF7-68	G	G	G	14	HHF7-2-4	G	G	C
15*	QingF7-69	G	G	G	15*	HHF7-2-5	G	G	G
16	QingF7-70	T	C	C	16*	HHF7-2-6	G	G	?
17	QingF7-71	T	C	C	17	HHF7-2-7	G	G	C
18	QingF7-72	T	C	C	18	HHF7-2-8	G	G	C
19	QingF7-73	T	C	C	19*	HHF7-2-9	G	G	G
20	QingF7-74	G	G	C	20	HHF7-2-10	G	G	C
21	QingF7-75	G	G	C	21*	HHF7-3-1	G	G	G
22*	QingF7-76	G	G	G	22*	HHF7-3-2	G	G	G
23*	QingF7-77	G	G	G	23*	HHF7-3-3	G	G	?
24*	QingF7-78	G	G	G	24	HHF7-3-4	T	C	?
25	QingF7-79	T	C	C	25*	HHF7-3-5	G	G	G
26	QingF7-80	T	C	C	26*	HHF7-3-6	G	G	G
27	QingF7-81	T	C	C	27*	HHF7-3-7	G	G	G
28	QingF7-82	T	C	C	28*	HHF7-3-8	G	G	G
29	QingF7-83	G	G	C	29*	HHF7-3-9	G	G	G
30*	QingF7-84	G	G	G	30*	HHF7-3-10	G	G	G
31	QingF7-85	G	G	C	31	HHF7-5-1	T	C	G
32	QingF7-86	G	G	C	32*	HHF7-5-2	G	G	G
33	QingF7-87	G	G	C	33*	HHF7-5-3	G	G	G
34*	QingF7-88	G	G	G	34	HHF7-5-4	T	C	G
35*	QingF7-89	G	G	G	35	HHF7-5-5	T	C	G
36	QingF7-90	T	C	C	36	HHF7-5-6	T	C	G
37	QingF7-91	T	C	C	37	HHF7-5-7	T	C	G
38	QingF7-92	G	G	C	38*	HHF7-5-8	G	G	G
39	QingF7-93	G	G	C	39*	HHF7-5-9	G	G	G
40*	QingF7-94	G	G	G	40	HHF7-5-10	T	C	G
41*	QingF7-95	G	G	G	41*	HHF7-6-1	G	G	G
42*	QingF7-96	G	G	G	42*	HHF7-6-2	G	G	G
43	QingF7-97	T	C	C	43*	HHF7-6-3	G	G	G
44*	QingF7-98	G	G	G	44*	HHF7-6-4	G	G	G
45*	QingF7-99	G	G	G	45*	HHF7-6-5	G	G	G
46*	QingF7-100	G	G	G	46*	HHF7-6-6	G	G	G
47	QingF7-101	G	G	C	47*	HHF7-6-7	G	G	G
48	QingF7-102	T	C	C	48	HHF7-6-8	G	G	C
					49	HHF7-6-9	G	G	C
					50*	HHF7-6-10	G	G	G
					51*	HHF7-6-11	G	G	G
Numbers with * denote the according lines are selected for further SCN bioassay.
