# Supplementary material for: Breeding SCN-resistant soybean lines with improved oil and protein contents
Source: Front Plant Sci. 2025 Mar 6;16:1539409. doi: 10.3389/fpls.2025.1539409 (PMC11922712; doi:10.3389/fpls.2025.1539409)
Supplement: Supplementary Table 2 — SCN race test results of the cultivars with resistant haplotypes at SCN-resistant loci rhg1 and Rhg4. [file Table2.xlsx]

## Sheet: Supple Table 2. Phenotypes
Supplemental Table 2. SCN race test results of the cultivars with resistant haplotypes at SCN loci rhg1 and Rhg4
Cultivar / Accession name	Race 1			Race 2			Race 3			Race 5
	Average number of cysts per plant	Female index	Resistance level	Average number of cysts per plant	Female index	Resistance level	Average number of cysts per plant	Female index	Resistance level	Average number of cysts per plant	Female index	Resistant level
QingF7-55	20.2±9.5(9—34)	7.5	R	60.4±54.7(26—157)	29.6	MR	28.5±14.5(16—48)	13.3	MR	29.5±27(8—66)	7	R
QingF7-57	20.2±13.6(10—43)	7.5	R	61.4±31(35—107)	30.1	MS	13.6±6.5(4—22)	6.4	R	33.6±9.4(22—45)	8	R
QingF7-60	31.4±8.1(23—45)	11.7	MR	174±23.3(140—200)	85.2	S	26.8±18.9(8—55)	12.5	MR	40.8±32.8(13—91)	9.7	R
QingF7-61	41.8±15.9(24—63)	15.6	MR	77±57.2(13—168)	37.7	MS	11.75±4.8(6—17)	5.5	R	33.4±25.2(7—65)	8	R
QingF7-67	5.5±7.7(0-11)	2	R	382.4±77.4(285-458)	187.1	S	6±1.4(5-7)	2.8	R	15.4±6.5(8-25)	3.7	R
QingF7-68	48±29.3(16—82)	17.9	MR	85.8±42.5(26—142)	42	MS	18.8±14.9(8—43)	8.8	R	29.5±15.2(19—52)	7	R
QingF7-69	45±3.2(40—48)	16.8	MR	89.6±68.1(26—171)	43.9	MS	26.2±31.5(6—81)	12.2	MR	35.8±37(8—94)	8.5	R
QingF7-76	36.6±21(16—70)	13.6	MR	66.4±46.9(22—134)	32.5	MS	24.6±23.5(6—63)	11.5	MR	30.8±34.5(2—86)	7.3	R
QingF7-77	23.2±16.3(13—52)	8.6	R	65.8±65.1(21—172)	32.2	MS	14.6±11.7(1—33)	6.8	R	33.8±22.2(6—60)	8	R
QingF7-78	23.4±13.3(7—42)	8.7	R	88.2±27.2(49—125)	43.2	MS	23.4±14.2(2—38)	10.9	MR	38.4±21.1(13—60)	9.1	R
QingF7-84	28.8±15.1(13—48)	10.7	MR	109±81.9(28—183)	53.4	MS	27.4±18.4(10—55)	12.8	MR	35±19.1(12—56)	8.3	R
QingF7-88	31±17.5(16—52)	11.5	MR	73.4±44.8(23—125)	35.9	MS	19±12.6(7—35)	8.9	R	34.8±31.5(3—69)	8.3	R
QingF7-89	19.8±20.4(3—55)	7.4	R	71.2±77.3(7—197)	34.9	MS	26.5±25.4(4—63)	12.4	MR	33.6±26.4(16—76)	8	R
QingF7-94	57.8±18.9(33—78)	21.5	MR	73.6±38.2(39—139)	36	MS	25.4±33.3(2—79)	11.9	MR	36±20.3(4—59)	8.6	R
QingF7-95	60±25.9(23—90)	22.3	MR	71±42.5(17—136)	34.8	MS	29±20.3(13—57)	13.6	MR	33.5±17.8(11—54)	8	R
QingF7-96	55.6±21.2(31—79)	20.7	MR	107.8±32.1(53—132)	52.8	MS	21.5±6.9(15—30)	10	MR	37.75±39.2(12—96)	9	R
QingF7-98	4.5±2.1(3-6)	1.6	R	496.4±137(298-645)	242.9	S	2.5±0.7(2-3)	1.1	R	8.8±4.6(3-15)	2.1	R
QingF7-99	1.5±0.7(1-2)	0.5	R	82.2±41.8(39-140)	40.2	MS	0.5±0.7(0-1)	0.2	R	0.4±0.8(0-2)	0.1	R
QingF7-100	42.8±20.2(19—65)	15.9	MR	69±48.8(15—124)	33.8	MS	28.6±37.4(4—95)	13.4	MR	34.75±18.5(22—62)	8.3	R
HHF7-2-1	26.6±11.1(10—41)	29.7	MR	61.4±68.3(10—181)	33.7734	MS	10.4±5.9(5—20)	15.9	MR	33.6±28.3(7—82)	9.2	R
HHF7-2-2	32.2±12.4(21—46)	35.9	MS	95.8±34.8(56—135)	52.6953	MS	12.8±6.1(3—19)	19.5	MR	39.25±12.8(24—55)	10.8	MR
HHF7-2-3	23.2±13.4(9—38)	25.9	MR	74.2±62.6(4—150)	40.8141	MS	8.4±4.3(3—15)	12.8	MR	31.8±22.4(3—60)	8.7	R
HHF7-2-5	21±7.9(12—30)	23.4	MR	66.6±57.3(21—166)	36.6337	MS	10.6±5(5—18)	16.2	MR	33±21.7(19—58)	9.1	R
HHF7-2-6	34±22(13—67)	37.9	MS	161.6±47.4(117—237)	88.8889	S	12.8±3.8(8—17)	19.5	MR	30.2±21.4(3—61)	8.3	R
HHF7-2-9	12.2±3.4(7—16)	13.6	MR	139.8±89.4(75—297)	76.8977	S	12.6±7.5(4—22)	19.2	MR	35±24.3(0—65)	9.6	R
HHF7-3-1	24.8±11.8(5—35)	27.7	MR	122.4±15.1(98—139)	67.3267	S	13±12.4(4—34)	19.8	MR	35.2±22.9(5—60)	9.7	R
HHF7-3-2	18.2±7(9—28)	20.3	MR	82.8±58.6(11—169)	45.5446	MS	6.8±4.4(0—11)	10.4	MR	41.8±28.3(19—85)	11.5	MR
HHF7-3-3	30±12(22—51)	33.5	MS	73.6±15.4(60—98)	40.484	MS	14.5±10.5(4—24)	22.1	MR	32±34.2(6—87)	8.8	R
HHF7-3-5	21.8±9.3(11—36)	24.3	MR	64±77(20—201)	35.2035	MS	10.4±2.6(8—14)	15.9	MR	41.6±26.6(18—78)	11.4	MR
HHF7-3-6	24.6±7.9(15—37)	27.5	MR	111.6±126.3(10—282)	61.3861	S	12±8.2(4—20)	18.3	MR	41.25±24(9—67)	11.3	MR
HHF7-3-7	18.4±13.1(8—41)	20.5	MR	134.4±32.8(104—185)	73.9274	S	13.25±10.2(3—27)	20.2	MR	32.2±30.1(17—86)	8.8	R
HHF7-3-8	27±14.9(4—44)	30.1	MS	71.8±73.8(12—193)	39.4939	MS	12.4±13.8(6—37)	18.9	MR	40.4±49.2(2—121)	11.1	MR
HHF7-3-9	22.4±11.8(4—37)	25	MR	75.2±25.8(45—110)	41.3641	MS	13.4±5.3(8—19)	20.4	MR	33.5±34.3(9—83)	9.2	R
HHF7-3-10	12±7.9(3-24)	13.3	MR	50.4±30.7(15-85)	27.7	MR	1±1.7(0-4)	1.5	R	22.4±20.2(9-56)	6.1	R
HHF7-5-2	22.2±8.8(9—31)	24.8	MR	117.2±64.4(68—226)	64.4664	S	15.6±9(2—24)	23.8	MR	39.4±63.9(2—153)	10.8	MR
HHF7-5-3	21±8.5(8—29)	23.4	MR	81.8±74.7(27—211)	44.9945	MS	7.6±4(3—12)	11.6	MR	36±25.3(6—68)	9.9	R
HHF7-5-8	22.2±11.6(8—36)	24.8	MR	62±49.2(16—144)	34.1034	MS	13.8±5.7(6—19)	21	MR	33.2±20.3(14—60)	9.1	R
HHF7-5-9	16.4±5.8(11—24)	18.3	MR	104.6±51.1(20—156)	57.5358	MS	11±10(4—28)	16.8	MR	36.2±17.7(7—51)	9.9	R
HHF7-6-1	15.4±6.7(8—26)	17.2	MR	75.8±34.3(37—121)	41.6942	MS	17±5.6(11—26)	25.9	MR	39.6±33.1(5—85)	10.9	MR
HHF7-6-2	24.6±12.6(12—45)	27.5	MR	174.8±70.2(122—287)	96.1496	S	15.25±11.5(6—32)	23.2	MR	31.75±26.3(10—70)	8.7	R
HHF7-6-3	15.4±9.6(9—32)	17.2	MR	126.2±94.6(4—267)	69.4169	S	11.5±7.9(3—22)	17.5	MR	40.8±29.3(11—82)	11.2	MR
HHF7-6-4	18±15.9(7—45)	20.1	MR	98.4±85.2(9—230)	54.1254	MS	15.8±12.9(3—37)	24.1	MR	33.4±21.4(19—69)	9.2	R
HHF7-6-5	25.2±9.9(12—33)	28.1	MR	65.2±86.1(11—217)	35.8636	MS	10±3.5(4—13)	15.2	MR	38.8±14.7(19—56)	10.6	MR
HHF7-6-6	10.8±4.7(6-18)	12	MR	140.2±97.8(31-272)	77.1	S	4.6±4.6(0-11)	7	R	1.6±1.5(0-4)	0.4	R
HHF7-6-7	29.4±12(19—50)	32.8	MS	125.6±9.9(115—139)	69.0869	S	14±12.3(1—25)	21.3	MR	34.5±19.6(17—62)	9.5	R
HHF7-6-10	11.6±12.4(3-32)	12.9	MR	92.75±65.4(25-175)	51	MS	5.2±3.4(1-10)	7.9	R	2±1.4(0-4)	0.5	R
HHF7-6-11	17±15.6(3—41)	19	MR	104.8±68(23—204)	57.6458	MS	12±7.3(6—22)	18.3	MR	33.6±25.6(13—63)	9.2	R
